# Supplementary material for: Can Social Prescribing Foster Individual and Community Well-Being? A Systematic Review of the Evidence
Source: Int J Environ Res Public Health. 2021 May 15;18(10):5276. doi: 10.3390/ijerph18105276 (PMC8156788; doi:10.3390/ijerph18105276)
Supplement: Supplementary file 1 [file ijerph-18-05276-s001.zip]

Archive with 1 entries (1 files):
- ijerph-1148917-SI.pdf
